# Supplementary material for: Optimization of target grouping in distributive stereotactic radiosurgery using the excel evolutionary solver
Source: J Appl Clin Med Phys. 2024 Dec 20;26(4):e14608. doi: 10.1002/acm2.14608 (PMC11969113; doi:10.1002/acm2.14608)
Supplement: Supplementary file 1 — Supporting information [file ACM2-26-e14608-s001.xlsx]

## Sheet: 8 Targets
	Target Name	X	Y	Z		Distributive Group	Targets per Group
	T1	5	-4	-1		1	3
	T2	3	1	2		3	3		Distributive Group 1			Distributive Group 2			Distributive Group 3			Distributive Group 4			Distributive Group 5
	T3	3	4	1		2	2		F1 (X)	F1(Y)	F1(Z)	F2 (X)	F2(Y)	F2(Z)	F3 (X)	F3(Y)	F3(Z)	F4 (X)	F4(Y)	F4(Z)	F5(X)	F5(Y)	F5(Z)		Distance 1	Distance 2	Distance 3	Distance 4	Distance 5
	T4	4	4	-3		2			3	1	2	4	4	-3	3	4	1							1	7.68115	8.60233	10.6771
	T5	0	1	4		1			-2	4	-3	0	1	4	-5	-1	-4							2	2.44949
	T6	-2	4	-3		1			2	2	0													3
	T7	2	2	0		3																		4
	T8	-5	-1	-4		2																		5	5.38516
																								6
																								7
																								8
																								9
																								10
																								Average	5.17193	8.60233	10.6771
																								Min	2.44949	8.60233	10.6771	0	0
																										Objective Function:	24.4513
																										Average Distance:	6.95904
																										Minimum Distance:	2.44949

## Sheet: 12 Targets
	Tumor Name	X	Y	Z		Distributive Group	Targets per Group
	T1	5	-1	-1		3	2
	T2	2	2	-4		4	3		Distributive Group 1			Distributive Group 2			Distributive Group 3			Distributive Group 4			Distributive Group 5
	T3	4	4	-2		1	5		F1 (X)	F1(Y)	F1(Z)	F2 (X)	F2(Y)	F2(Z)	F3 (X)	F3(Y)	F3(Z)	F4 (X)	F4(Y)	F4(Z)	F5(X)	F5(Y)	F5(Z)		Distance 1	Distance 2	Distance 3	Distance 4	Distance 5
	T4	-1	-4	-3		3	2		-1	-4	-3	6	4	-4	2	2	-4	4	4	-2				1	11.1803	10.0499	7.28011	10.0499
	T5	1	-2	2		3			4	4	3	0	-3	0	1	-2	2	-4	-2	-3				2			2.44949
	T6	3	4	-3		1									3	4	-3							3			7.28011
	T7	4	4	3		2									-4	1	0							4			4.47214
	T8	6	4	-4		3									4	2	0							5			8.06226
	T9	-4	1	0		3																		6			6.16441
	T10	4	2	0		2																		7			5.38516
	T11	0	-3	0		4																		8			8.18535
	T12	-4	-2	-3		2																		9			3.74166
																								10			8.06226
																								Average	11.1803	10.0499	6.10829	10.0499
																								Min	11.1803	10.0499	2.44949	10.0499	0
																										Objective Function:	37.3884
																										Average Distance:	7.10485
																										Minimum Distance:	2.44949

## Sheet: 16 Targets
	Tumor Name	X	Y	Z		Distributive Group	Targets per Group
	T1	-6	-2	-3		2	4
	T2	-2	0	-1		3	5		Distributive Group 1			Distributive Group 2			Distributive Group 3			Distributive Group 4			Distributive Group 5
	T3	-4	-1	-4		3	5		F1 (X)	F1(Y)	F1(Z)	F2 (X)	F2(Y)	F2(Z)	F3 (X)	F3(Y)	F3(Z)	F4 (X)	F4(Y)	F4(Z)	F5(X)	F5(Y)	F5(Z)		Distance 1	Distance 2	Distance 3	Distance 4	Distance 5
	T4	0	3	4		2	2		6	-2	4	-2	0	-1	-4	-1	-4	-6	-4	-3				1	10.2956	9.48683	9.79796	13.4907
	T5	5	-4	4		1			-3	3	4	5	-4	4	0	3	4	5	1	3				2	12.53	5.09902	10.6771
	T6	6	-2	4		1			-5	-2	-2	-1	-3	3	4	0	3							3		4.12311	5.38516
	T7	-3	3	4		2						-6	0	0	-6	-1	1							4		5.38516	6.40312
	T8	-1	-3	3		3						3	2	-1	0	-4	0							5	8.06226	6.16441	5.09902
	T9	4	0	3		3																		6		12.3693	7.81025
	T10	-6	-1	1		4																		7		8.06226	8.06226
	T11	-6	-4	-3		4																		8		6.55744	10.247
	T12	5	1	3		3																		9		7.54983	6.40312
	T13	0	-4	0		2																		10		9.27362	6.78233
	T14	-6	0	0		1
	T15	-5	-2	-2		2
	T16	3	2	-1		1
																								Average	10.296	7.4071	7.66673	13.4907
																								Min	8.06226	4.12311	5.09902	13.4907	0
																										Objective Function:	38.8605
																										Average Distance:	8.12987
																										Minimum Distance:	4.12311

## Sheet: 20 Targets
	Tumor Name	X	Y	Z		Distributive Group	Targets per Group
	T1	5	2	4		5	3
	T2	-6	-2	2		4	4		Distributive Group 1			Distributive Group 2			Distributive Group 3			Distributive Group 4			Distributive Group 5
	T3	3	3	-2		3	5		F1 (X)	F1(Y)	F1(Z)	F2 (X)	F2(Y)	F2(Z)	F3 (X)	F3(Y)	F3(Z)	F4 (X)	F4(Y)	F4(Z)	F5(X)	F5(Y)	F5(Z)		Distance 1	Distance 2	Distance 3	Distance 4	Distance 5
	T4	0	2	1		5	3		6	0	-2	4	1	3	0	2	1	3	3	-2	-6	-2	2	1	12.4499	12.083	6.08276	7.28011	7
	T5	-3	0	-4		5	5		-5	-3	3	-5	-3	-4	1	-4	1	3	-4	-4	-3	0	-4	2		6.16441	4.12311	9.43398	7
	T6	0	-4	-1		2						-1	3	0	-3	0	-1	-5	0	2	0	-4	-1	3		5.74456	8.3666		8.30662
	T7	4	1	3		3						3	-3	-1	-3	-4	-4				1	2	0	4			8.3666		11.1803
	T8	1	-4	1		3									6	-1	-4				4	1	-2	5		8.24621	6	10.7703	5.83095
	T9	-3	0	-1		2																		6		8.544	6.40312		6
	T10	-5	-3	-4		5																		7			7.68115		7.34847
	T11	1	2	0		1																		8		7.28011	5		6.16441
	T12	6	0	-2		2																		9			9.53939		6.48074
	T13	-1	3	0		1																		10			9.48683		3.74166
	T14	-5	-3	3		4
	T15	3	-4	-4		5
	T16	4	1	-2		3
	T17	-3	-4	-4		3
	T18	6	-1	-4		2																		Average	12.4499	8.01039	7.10496	9.16147	6.90532
	T19	3	-3	-1		4																		Min	12.4499	5.74456	4.12311	7.28011	3.74166
	T20	-5	0	2		1
																										Objective Function:	43.632
																										Average Distance:	7.60331
																										Minimum Distance:	3.74166
